# Supplementary material for: Religious values and confidence in science: Perceived tensions and common ground
Source: PLoS One. 2025 Sep 19;20(9):e0332477. doi: 10.1371/journal.pone.0332477 (PMC12448960; doi:10.1371/journal.pone.0332477)
Supplement: S1 File — The first row contains variable names, the second variable labels, and the third variable values, where applicable. (CSV) [file pone.0332477.s001.csv]

WEIGHT	Q7C	Q7D	Q7E	Q7I	Q7J	QD1A	QD2	QD3	GENDER	AGE	RACETHNICITY	EDUC5
Final weights - 18+ general population (N=806)	[Science makes our lives easier and more comfortable] Please indicate your level of agreement with each of the following statements about science.	[Because of science, there will be more opportunities for the next generation] Please indicate your level of agreement with each of the following statements about science.	[Science is incompatible with my religious views] Please indicate your level of agreement with each of the following statements about science.	[My religious views emphasize our responsibility to protect the planet] Please indicate your level of agreement with each of the following statements about science.	[Science is one of the tools God gave us to protect the planet] Please indicate your level of agreement with each of the following statements about science.	[Religion] To what extent do you look to the following for guidance on right and wrong in your everyday life?	The terms “liberal” and “conservative” may mean different things to people, depending on the kind of issue one is considering. In terms of economic issues, would you say you are…	Now, thinking in terms of social issues, would you say you are…	Respondent gender	Respondent age	Combined Race/Ethnicity	5-level education
	1 - strongly disagree; 4 - neither agree nor disagree; 7 - strongly agree; 77 - don't know; 98 - skipped on web; 99 - refused	1 - strongly disagree; 4 - neither agree nor disagree; 7 - strongly agree; 77 - don't know; 98 - skipped on web; 99 - refused	1 - strongly disagree; 4 - neither agree nor disagree; 7 - strongly agree; 77 - don't know; 98 - skipped on web; 99 - refused	1 - strongly disagree; 4 - neither agree nor disagree; 7 - strongly agree; 77 - don't know; 98 - skipped on web; 99 - refused	1 - strongly disagree; 4 - neither agree nor disagree; 7 - strongly agree; 77 - don't know; 98 - skipped on web; 99 - refused	1 - no guidance at all; 4 - a moderate amount of guidance; 7 - a great deal of guidance; 77 - don't know; 98 - skipped on web; 99 - refused	1 - very liberal; 2 - liberal; 3 - somewhat liberal; 4 - moderate; 5 - somewhat conservative; 6 - conservative; 7 - very conservative; 77 - don't know; 98 - skipped on web; 99 - refused	1 - very liberal; 2 - liberal; 3 - somewhat liberal; 4 - moderate; 5 - somewhat conservative; 6 - conservative; 7 - very conservative; 77 - don't know; 98 - skipped on web; 99 - refused	0 -unknown; 1 - male; 2 - female		1 - White, non-Hispanic; 2 - Black, non-Hispanic; 3 - Other, non-Hispanic; 4 -Hispanic; 5 - 2+, non-Hispanic, 6 - Asian-Pacific Islander, non-Hispanic	1 - less than HS; 2 - HS graduate or equivalent; 3 - some college / associates degree; 4 - Bachelor's degree; 5 - post grad study / professional degree
1.936530055	1	1	4	4	4	3	4	4	2	44	1	2
1.032962011	5	3	1	1	1	6	2	2	1	20	1	3
2.667510598	4	6	1	4	5	4	4	4	2	54	2	2
2.147460187	7	7	7	7	1	7	98	7	1	20	1	1
1.222973278	5	7	1	1	4	1	4	3	1	22	2	3
0.703444033	5	4	4	5	4	6	5	5	1	67	1	5
0.421594005	5	5	4	5	6	7	5	5	2	61	1	3
0.143530264	6	5	2	2	4	7	4	4	1	44	2	4
0.261669375	1	1	98	1	1	1	5	4	1	51	1	3
3.527609764	6	4	1	7	4	1	5	4	1	31	1	2
2.472761074	5	5	2	7	6	7	4	4	2	76	1	2
1.000932039	5	4	2	5	4	5	4	4	1	35	6	5
0.699485839	5	5	5	4	5	7	4	4	2	55	6	3
0.782470324	5	4	1	4	4	1	1	1	1	29	1	3
0.260699534	5	6	3	4	5	4	5	5	1	77	1	4
0.939035447	7	6	4	1	1	1	4	3	2	35	1	5
1.50072219	6	7	1	4	6	7	2	2	1	83	1	4
0.178249561	5	7	1	6	6	7	6	5	2	66	1	3
0.206003071	5	5	4	4	4	4	3	3	2	71	1	3
0.706362433	7	7	1	7	7	6	5	3	1	66	1	4
0.943044645	5	6	5	6	6	6	1	1	2	26	2	5
0.253164981	5	5	5	5	5	7	6	6	1	69	1	3
0.470329497	6	5	2	5	5	3	4	4	1	66	1	3
0.727052355	7	7	1	7	6	5	3	3	1	49	1	4
1.696682299	6	7	1	1	7	4	3	2	2	41	2	3
0.301147591	2	4	4	4	1	1	7	4	2	55	1	3
0.562462809	4	5	1	98	98	7	7	7	1	65	1	5
0.238508284	7	7	1	1	1	1	1	1	2	32	1	4
1.236328984	3	4	5	4	3	7	5	5	1	35	1	2
1.028690142	4	4	5	4	1	4	4	4	1	32	1	2
2.781066429	7	3	1	4	7	1	5	5	1	21	1	2
0.33319319	5	4	1	7	7	4	1	1	1	24	1	3
0.434237468	4	4	1	4	4	1	4	4	2	53	1	3
2.477036193	6	6	1	6	4	5	6	3	1	60	1	2
0.822078172	5	6	1	1	6	7	2	2	1	54	2	4
0.852384936	7	7	1	1	6	4	5	5	2	32	1	2
0.540949418	3	3	2	2	4	4	6	6	1	39	1	4
0.95227203	5	5	2	1	7	5	2	2	2	65	5	3
3.090273701	5	5	2	5	4	6	3	3	2	22	2	2
0.601317111	4	4	4	4	4	4	4	6	2	84	1	2
0.401127972	7	5	1	4	3	4	4	4	2	40	5	3
0.5548331	7	4	4	4	1	4	2	2	2	74	2	3
0.943396873	5	6	1	5	5	6	2	2	2	43	2	5
0.441245148	5	6	4	98	6	1	4	3	1	66	2	3
0.632525207	6	5	3	5	5	7	5	5	2	43	1	5
1.064357167	3	3	3	4	3	6	4	5	2	25	2	3
1.131203924	4	2	4	4	4	6	4	4	2	42	1	3
0.726186905	5	5	2	5	5	98	98	3	1	82	2	2
0.457934427	7	7	4	4	2	1	3	4	2	73	1	3
0.773455317	3	4	1	1	2	3	4	5	1	78	1	3
0.491800962	4	7	1	7	4	4	1	1	1	39	1	3
0.77926927	7	7	7	7	7	3	1	1	1	59	2	5
0.470329497	4	4	4	1	1	1	4	4	1	66	1	3
1.078032494	4	5	1	7	4	98	98	98	2	40	1	3
4.593223642	7	7	1	4	4	1	1	1	1	19	1	1
0.522923956	2	1	1	2	4	5	7	5	2	50	1	4
0.631490348	5	7	5	4	7	1	3	5	1	59	1	4
0.496304172	6	7	1	7	4	3	3	3	2	34	1	2
0.274472653	6	6	4	5	5	7	5	4	2	76	1	3
0.431738606	5	6	1	6	5	7	4	4	2	63	1	3
0.568767934	7	7	1	4	4	1	1	1	1	29	1	3
0.648293073	7	7	6	6	6	5	3	4	2	37	2	3
0.590250833	6	4	1	4	6	2	4	4	2	44	1	2
0.55123447	6	7	1	5	4	2	3	2	2	59	1	3
0.816549503	6	7	1	4	7	3	4	4	1	30	1	3
2.12768686	4	4	1	4	4	4	4	4	1	24	1	2
0.239444246	7	7	1	7	7	7	6	5	2	20	1	3
1.695665893	6	6	4	2	2	2	3	3	2	29	6	4
1.394443731	4	4	7	4	7	7	5	1	2	71	2	4
0.249873834	4	5	4	4	4	5	2	2	2	70	2	3
0.371397614	4	4	4	4	4	4	5	5	2	59	2	3
0.64905039	6	7	3	3	5	4	5	4	2	46	1	3
0.368723103	4	4	1	4	4	4	4	4	2	48	2	3
0.26139328	7	6	1	7	6	4	3	3	1	57	1	3
0.22503099	7	5	1	1	1	1	2	2	1	82	1	5
1.995526351	5	6	1	4	4	3	4	3	1	29	1	4
2.132961531	6	7	1	1	1	1	4	4	2	70	1	5
0.570420716	4	7	1	7	1	1	2	2	1	61	1	3
0.400767277	4	4	5	4	4	7	7	7	1	57	1	3
0.295266293	6	6	4	4	5	3	3	3	2	62	1	3
1.24839408	4	1	5	4	4	1	4	4	1	19	3	1
0.44584728	4	7	1	1	1	1	2	2	1	40	1	5
0.196978969	4	4	4	3	4	4	4	4	2	47	1	3
0.593872231	3	2	6	4	5	7	7	7	2	28	1	4
0.653682079	4	4	1	4	6	1	4	4	2	72	1	3
1.449041466	4	4	4	5	6	2	1	1	1	28	1	4
3.027884574	4	4	4	4	4	4	4	5	1	27	1	2
1.422749963	5	5	3	2	5	4	4	4	2	62	1	5
0.225684275	4	4	5	4	4	6	7	4	2	46	4	3
2.089125907	5	5	4	4	4	6	4	4	2	34	4	4
1.712579132	6	6	6	6	5	6	4	4	1	39	2	2
1.602322653	6	4	3	6	6	7	4	4	2	57	1	3
2.425748848	5	7	4	4	5	1	6	6	1	25	4	1
0.06724522	4	4	5	98	4	4	5	5	1	20	4	3
0.843050226	7	7	4	4	4	1	4	3	1	42	1	4
0.356471758	2	3	4	4	5	1	4	4	2	40	1	4
0.319692132	4	3	4	7	4	6	5	5	1	61	1	3
0.265028367	7	6	1	6	6	5	7	7	1	53	1	3
3.991983761	5	7	5	7	7	4	5	5	2	18	2	1
1.037957275	4	5	2	5	3	5	4	6	1	38	4	1
0.274577944	3	3	4	5	4	2	4	4	2	46	4	5
2.028212333	5	6	2	4	3	1	1	1	2	62	1	2
2.773217589	7	7	4	4	7	4	5	6	1	56	1	4
1.865783361	4	6	1	1	4	4	4	4	1	18	4	1
0.263607954	6	6	6	4	4	6	6	6	2	32	2	4
0.940769697	7	6	1	7	7	1	5	3	2	71	1	5
0.261943778	4	5	4	7	7	7	4	4	2	49	4	2
1.602628079	5	6	6	4	4	6	3	3	2	64	1	5
1.221652711	6	6	2	4	4	4	4	5	2	34	6	3
0.189644811	7	7	1	7	7	5	3	3	2	38	1	3
1.35015326	4	4	4	7	7	7	4	4	1	44	2	2
0.2627567	5	5	1	1	3	2	5	5	2	58	1	3
0.578924078	1	1	1	1	1	5	6	4	1	30	1	4
2.040111961	3	4	4	7	7	3	4	4	1	47	1	1
0.267185534	5	5	4	5	7	4	3	3	2	50	4	3
0.656337205	5	5	1	1	6	3	2	2	1	40	1	3
0.932489632	6	5	1	6	6	7	6	7	2	69	1	4
0.168267041	6	6	1	4	5	4	5	4	2	66	1	3
0.721324913	7	7	4	7	7	7	4	4	2	26	2	3
0.587459169	5	4	1	5	4	2	2	2	1	34	4	5
0.356073618	7	7	2	2	6	7	7	7	1	63	3	4
0.954093489	5	7	2	5	6	5	4	4	2	27	4	3
0.580921228	5	6	1	6	7	5	6	6	1	34	1	4
0.588074733	4	5	7	5	5	5	3	5	2	62	2	3
0.787147185	4	4	1	1	4	1	4	4	2	33	2	2
1.491667085	7	7	1	1	1	1	4	4	1	61	1	2
0.661345237	6	6	2	3	4	3	6	4	1	26	1	4
1.276000422	5	6	6	5	4	1	3	2	2	51	1	5
1.100312223	6	6	1	5	6	5	6	6	1	65	1	3
0.706113143	4	6	4	4	4	5	4	4	2	44	2	4
1.153046783	5	4	4	4	4	4	7	6	1	71	1	5
0.73026536	6	6	4	6	98	7	6	6	2	49	1	4
0.67832818	6	5	1	1	1	1	1	1	1	54	1	5
0.375615815	6	7	7	1	5	1	4	4	1	33	1	3
0.913120957	4	4	4	1	4	4	4	4	2	35	4	3
1.257215502	6	7	1	7	7	4	1	1	1	32	1	5
0.783283611	5	4	1	4	5	7	7	7	1	43	1	5
1.483197737	5	5	1	4	4	1	3	3	1	33	1	2
1.105793304	2	2	4	3	5	3	4	5	2	32	2	1
0.50416939	7	7	1	1	1	2	2	2	2	43	1	4
0.861113805	7	4	2	6	6	7	4	4	1	31	1	4
1.155181174	7	7	1	7	7	7	4	6	2	18	1	1
0.889987809	5	5	1	6	6	2	2	1	2	27	1	4
0.580400716	5	5	1	1	1	1	2	1	1	39	1	3
0.23187509	7	7	2	5	4	3	4	4	1	47	4	3
0.744711449	7	7	4	7	7	2	2	7	2	30	6	5
1.095804331	5	6	3	6	5	4	4	4	1	62	4	3
0.627907117	4	5	5	7	5	7	6	6	1	26	1	2
0.05200737	5	7	1	6	6	2	4	3	2	48	1	5
0.41877938	6	6	5	7	7	3	5	4	1	59	1	3
0.407348414	4	4	4	4	4	7	4	3	1	27	2	4
2.253907935	7	7	1	7	4	2	1	1	1	31	4	5
0.985917381	6	6	3	4	4	4	5	4	2	35	1	5
1.72000598	6	6	4	4	4	1	2	2	1	19	4	1
3.518979822	7	7	1	5	7	6	1	1	2	54	1	5
0.600482301	6	5	2	7	7	7	6	6	1	72	1	4
0.419524292	6	6	4	4	6	4	4	4	1	60	1	3
0.59226379	5	5	98	1	4	3	7	2	1	34	1	3
1.463473422	7	7	7	7	7	4	1	1	1	30	4	2
0.522172003	6	7	1	4	4	1	1	1	1	39	1	3
1.089486505	4	4	1	5	5	1	4	4	1	35	1	4
0.369124822	4	4	2	4	4	6	7	7	1	59	1	3
2.01790882	4	7	4	7	7	5	5	5	2	63	1	2
0.412381409	7	7	1	7	7	7	2	2	1	40	4	4
0.452270654	5	4	1	2	2	1	98	98	2	24	1	3
0.566087892	5	5	4	4	4	4	4	4	2	24	5	2
0.888352106	5	5	2	3	5	5	4	4	1	47	4	3
0.936718336	7	6	1	5	5	6	5	5	1	74	1	3
0.828633592	4	4	2	4	5	7	7	7	2	62	1	2
0.362858614	7	6	98	7	7	7	4	5	2	30	5	5
0.733116158	6	6	2	4	4	1	2	1	2	70	1	3
0.348508305	5	5	2	7	7	7	6	6	2	72	1	3
4.165230514	4	3	1	4	4	1	4	3	1	42	1	2
0.772811377	3	5	1	7	4	98	1	1	2	43	1	5
1.049763768	7	7	6	5	6	4	4	4	2	41	1	3
0.270404048	4	4	3	7	5	7	7	7	2	67	1	3
1.68963729	4	4	4	1	4	2	4	4	2	65	1	4
1.058661731	5	5	5	6	4	7	5	5	2	87	1	3
2.046911037	7	7	1	7	7	7	4	4	1	65	2	5
0.305211214	5	5	4	6	6	7	4	5	2	32	1	4
0.178447268	5	5	4	5	5	6	4	4	2	65	1	3
2.202668053	7	4	5	5	6	5	6	3	1	28	1	1
0.308485519	5	6	1	4	4	1	2	2	2	34	5	4
0.54049451	4	4	98	1	4	4	4	4	1	49	4	3
0.565366844	5	5	4	4	5	1	4	4	1	26	4	3
0.786042167	5	5	2	3	3	4	6	6	1	39	1	2
0.81092713	5	6	1	4	4	1	2	2	2	29	1	5
0.151201773	5	4	1	7	7	7	4	6	1	40	4	3
0.297364614	7	7	4	4	7	4	4	4	2	45	4	3
0.411214447	5	5	4	5	5	4	4	4	1	69	1	3
5.430398978	5	4	1	7	7	7	5	5	2	18	1	1
0.797665489	4	4	4	2	4	4	3	3	1	18	1	1
0.550185501	6	4	1	7	4	7	6	6	1	74	1	5
0.875801653	7	6	1	4	1	1	2	2	1	25	1	4
0.604435041	6	6	2	6	6	6	6	6	1	51	1	3
3.146697799	6	5	1	1	7	2	4	3	1	37	1	1
0.393303779	6	6	2	5	5	2	1	1	2	32	2	5
0.246912798	7	7	1	4	4	3	1	1	1	20	1	3
1.918743667	7	7	1	1	1	4	3	3	2	56	6	4
1.10819403	5	5	1	4	5	4	4	4	1	33	6	5
0.641198283	5	5	1	7	7	6	5	4	1	77	1	4
1.388448726	3	5	1	4	5	1	2	2	2	24	1	2
0.322507643	7	7	1	1	1	1	1	1	2	38	1	4
0.330574359	2	3	2	6	5	4	3	7	1	32	1	3
0.356934147	7	6	1	7	7	7	6	6	1	58	1	4
0.702460773	6	6	5	5	5	6	7	7	2	72	1	2
0.829303586	5	6	4	4	4	6	4	4	2	79	2	4
0.504397142	6	7	5	4	4	4	4	4	1	49	1	3
1.422749963	6	7	2	4	1	1	1	1	2	60	1	5
0.497415925	5	6	2	4	6	4	6	6	1	71	1	5
0.269185132	5	6	1	4	6	3	4	4	1	63	1	3
2.144334124	1	2	1	1	1	1	1	1	2	32	1	2
0.467931256	6	7	1	4	4	2	3	1	2	43	1	4
0.213791606	6	7	4	4	7	5	6	7	1	56	1	4
0.819013805	7	7	7	5	4	7	5	4	1	35	2	2
0.431379873	4	4	4	5	4	4	5	5	1	68	1	3
1.388221221	7	7	2	7	7	5	4	3	2	40	1	4
0.173046644	5	5	1	1	2	2	4	3	1	66	4	3
0.770781564	5	5	4	4	4	4	5	4	2	55	1	4
4.740971656	6	5	2	4	1	2	3	2	1	55	6	5
0.537461359	6	6	2	4	5	5	5	5	1	61	1	4
1.755904558	5	5	3	3	4	6	6	4	1	55	1	4
1.538981013	4	4	1	3	4	7	7	7	1	51	1	2
1.148806227	4	4	4	4	4	4	7	7	1	30	1	4
0.471197701	7	7	4	7	7	7	4	4	1	41	1	3
1.041755976	3	5	1	7	7	4	5	98	2	46	1	4
2.426835568	4	5	6	4	4	4	5	5	2	83	3	2
1.067354799	5	5	4	4	4	5	6	3	2	71	1	4
0.801953791	5	5	3	5	5	5	4	3	2	29	4	3
0.488936696	2	2	4	4	4	1	4	4	2	40	1	2
0.264306463	6	7	1	4	4	1	1	1	1	53	1	3
0.229205805	4	5	6	4	5	7	5	5	1	40	1	3
0.220060717	6	6	3	5	5	4	3	1	2	40	1	4
0.479512003	6	6	1	2	4	1	4	3	1	52	1	3
1.389667675	3	2	4	3	3	7	7	7	2	69	1	5
0.29776951	5	5	1	1	1	1	3	2	2	43	1	4
0.590248796	4	4	4	4	4	4	4	4	1	33	4	3
1.647425459	5	5	4	5	5	7	3	3	2	49	1	4
0.483723707	2	2	2	5	5	7	6	6	2	83	1	2
0.473842154	5	7	4	6	5	1	1	1	1	59	2	3
0.354408768	5	6	4	2	4	7	5	5	2	44	1	3
1.519147472	4	4	4	4	4	4	4	4	2	28	4	4
0.503508147	5	3	3	5	5	5	5	5	2	30	1	3
4.740971656	3	5	1	3	6	7	6	5	1	52	6	4
0.650750262	7	7	5	3	7	1	6	6	2	52	1	4
0.933225213	5	5	5	4	6	1	5	2	2	76	1	2
0.844381569	6	5	4	4	4	2	5	5	1	52	1	3
3.732189101	6	7	1	7	7	7	7	6	1	69	1	2
0.35174574	4	3	4	5	2	7	6	7	1	60	1	3
1.134052368	6	6	2	4	5	1	4	4	2	69	1	2
0.295137092	5	5	2	5	6	6	3	3	1	32	1	3
0.123921652	7	7	3	6	6	7	2	1	1	34	4	4
1.278381362	5	5	2	2	5	5	4	4	2	53	1	3
0.242695093	6	6	1	4	7	3	1	1	2	34	3	4
0.384642492	6	5	3	6	7	6	5	6	1	62	1	3
1.398712043	4	1	1	5	4	7	7	7	1	58	1	5
3.11045663	5	5	4	4	4	1	4	4	2	39	4	5
0.538450088	6	6	2	4	5	4	4	4	2	45	1	4
0.314477145	7	7	1	1	1	1	6	5	1	73	1	3
1.099858441	3	5	4	1	1	1	2	1	1	59	1	3
0.281505652	6	6	1	4	5	2	5	5	2	43	1	3
3.627993493	5	6	4	4	5	4	1	1	2	73	2	2
0.312080441	6	6	4	5	5	4	4	4	1	78	1	5
0.563273014	6	5	2	5	7	4	4	2	2	33	4	5
0.195869677	7	7	4	4	5	4	4	4	2	54	1	3
1.207693176	6	6	4	5	6	7	6	7	1	55	4	3
2.346312853	5	5	6	1	6	1	2	2	1	59	6	4
1.967123588	5	3	1	6	3	3	1	5	2	37	4	2
0.997145734	6	6	1	5	6	6	3	4	1	76	1	4
1.032017354	7	7	1	4	4	1	4	3	1	46	1	5
1.103704507	6	6	1	2	6	1	2	2	2	37	6	4
0.247651809	7	7	4	1	4	1	4	2	1	34	1	3
0.600135807	7	7	2	5	7	3	3	2	2	56	1	5
0.234782736	1	1	1	1	1	4	5	5	1	30	4	3
0.243158311	3	3	3	2	1	2	4	2	1	59	4	3
0.565587762	1	2	1	1	2	7	4	4	2	81	4	3
0.439461615	5	5	4	5	5	7	4	5	2	89	1	5
4.593223642	7	6	4	7	7	5	4	4	1	18	1	1
1.429176697	5	5	2	5	4	3	4	4	1	51	6	5
0.411902949	5	5	1	4	5	1	4	4	2	31	1	5
1.053535609	4	6	1	4	6	2	2	1	2	70	1	5
0.716052623	6	5	2	4	7	4	6	2	1	59	2	4
0.794526061	6	7	1	4	1	1	1	1	1	22	5	3
0.714387598	7	7	1	7	7	4	5	6	2	63	1	2
0.278271159	5	5	4	4	4	6	7	7	2	43	1	4
0.705841845	5	5	3	7	7	6	3	2	2	34	1	4
0.432015249	6	6	4	5	4	2	6	4	1	64	1	4
1.474760987	5	5	1	7	7	2	4	1	2	61	5	4
0.58662827	7	7	1	7	7	7	4	4	2	26	1	4
0.904910325	4	5	4	6	5	6	4	4	2	68	1	4
1.513030133	3	3	5	5	4	5	7	7	1	47	1	4
0.846717493	4	4	4	4	6	7	6	6	2	66	1	3
0.372903696	6	5	3	4	6	6	5	6	1	74	1	3
1.738138021	5	4	2	6	6	6	6	5	1	63	6	3
0.579189513	7	6	1	4	4	1	4	3	1	39	5	4
3.486182227	7	7	2	4	7	6	3	3	2	18	1	1
0.863421753	5	5	5	6	6	6	4	4	1	50	2	5
0.349920598	5	7	1	4	4	1	4	2	1	66	1	3
0.060595598	6	6	1	6	5	4	4	4	2	33	1	5
0.741343736	7	7	1	7	7	1	3	3	2	57	1	5
1.116379683	6	5	1	7	1	1	6	3	1	64	5	5
0.375256203	6	6	98	7	6	7	6	6	1	80	1	3
1.09904754	4	4	4	4	4	4	4	4	2	47	4	3
1.148443305	5	6	1	4	5	3	4	5	2	69	1	5
0.214977236	4	5	1	1	4	1	3	1	2	46	4	3
0.581451772	5	6	1	4	5	3	98	98	2	26	2	2
2.595521915	5	6	2	7	7	6	4	1	2	38	4	4
3.174219647	5	7	1	6	6	6	4	4	1	50	4	2
2.264103085	5	5	1	6	7	7	7	7	1	23	4	3
0.828479652	7	5	1	4	4	1	3	1	1	41	1	5
0.324456985	4	5	4	4	4	1	4	4	1	55	1	3
0.3860468	4	5	6	7	5	7	4	4	2	64	1	3
0.539483028	7	7	1	4	5	4	7	4	1	65	1	3
1.719669534	7	7	7	1	1	2	3	3	1	83	2	4
0.888996587	4	5	4	5	5	4	4	4	2	63	1	3
1.131866192	7	6	1	4	4	1	2	2	2	37	1	2
2.158159574	5	6	2	3	3	3	3	3	1	39	1	1
0.222783273	4	4	4	1	5	4	3	3	2	65	1	3
2.471202522	5	7	7	4	5	7	4	4	2	42	2	4
0.431785016	5	5	4	4	5	4	5	4	2	55	1	3
1.600960708	6	7	1	4	4	4	3	3	2	54	1	5
0.914091521	5	5	4	4	5	1	4	3	2	68	1	4
1.646966848	4	4	1	4	4	4	4	4	2	36	1	5
2.16632587	5	4	5	4	5	7	4	6	2	30	1	1
0.636082102	5	5	3	3	4	4	3	4	1	50	2	2
0.811828025	7	7	1	6	6	5	4	5	1	84	1	3
0.393397685	6	6	4	4	5	4	4	4	1	37	2	3
0.483095156	6	4	1	4	6	4	2	3	2	79	1	2
1.64499161	6	6	4	4	4	4	4	4	1	22	2	2
0.115669787	5	7	1	4	4	1	4	4	1	63	4	3
1.121950274	5	5	3	5	5	6	5	5	1	58	1	2
1.54830274	4	4	4	4	4	4	7	7	1	46	4	2
0.502418491	7	7	4	4	6	4	1	1	1	72	1	3
1.016608328	7	7	1	7	7	4	5	5	1	71	1	4
0.243557012	6	7	3	7	7	4	2	2	2	62	1	5
1.207739821	6	6	6	6	6	7	6	6	2	56	4	3
1.44093989	7	7	1	5	7	3	4	4	2	23	4	3
0.599908057	4	4	1	1	4	4	5	5	1	45	2	2
0.299854547	7	7	1	7	7	4	4	5	1	60	2	3
0.464411206	7	6	1	4	7	1	2	2	1	50	4	3
0.130745266	7	7	4	4	7	5	5	5	1	45	4	3
0.368377867	5	5	2	4	6	7	5	6	1	77	1	3
1.867506932	5	5	1	4	5	6	5	6	1	70	1	5
0.556702176	4	5	1	1	1	3	4	4	2	31	1	5
0.57790734	4	3	4	4	4	6	5	6	1	43	4	3
2.060111958	4	4	4	1	4	1	2	1	2	59	1	5
0.608426245	7	7	1	6	6	4	4	4	1	85	1	5
0.844058826	5	6	2	5	5	5	4	3	2	45	2	3
0.468083113	5	6	2	6	6	7	5	4	2	76	1	3
0.932077092	4	7	1	4	6	7	1	1	2	76	1	3
0.364891602	6	6	6	6	6	5	2	3	1	51	4	3
0.0429865	7	6	1	7	4	1	1	1	2	40	1	5
0.991544982	4	4	4	4	4	4	3	3	2	59	2	3
0.835202314	5	5	4	4	4	4	5	5	2	54	2	3
1.335629919	5	5	4	4	7	5	4	4	1	44	4	3
0.633914267	7	7	1	7	4	1	1	1	1	30	1	1
0.705090449	5	5	1	4	4	4	4	4	2	64	1	3
0.061843298	4	4	4	4	4	4	4	4	2	30	2	4
4.183676377	98	98	1	4	4	4	3	3	1	27	4	2
1.117679891	7	7	4	2	6	7	4	4	1	60	4	5
1.120628561	5	4	1	4	7	7	4	4	2	53	1	4
0.747680603	6	6	1	6	6	7	4	4	1	28	1	3
0.06495784	5	7	1	1	1	1	1	1	2	45	1	5
0.65599997	1	1	4	4	5	7	4	4	2	64	1	3
0.259257562	5	4	4	5	5	4	5	4	2	80	1	3
0.380290167	7	7	1	4	4	1	2	2	2	41	1	4
0.177795556	4	4	1	4	4	1	4	4	1	62	2	3
0.246049145	5	6	1	4	5	4	3	2	1	26	1	3
1.355046849	4	6	1	2	98	3	1	1	1	66	1	5
1.399753372	7	7	1	6	6	1	4	4	1	81	1	5
0.884297807	5	5	4	4	4	4	4	4	1	32	1	4
1.163945723	6	6	1	4	6	5	3	3	1	38	2	4
0.21377379	2	4	5	4	4	7	5	2	2	36	4	3
0.821034586	4	4	4	4	4	4	4	4	2	41	1	3
1.018664092	4	6	7	6	3	4	4	4	1	38	1	2
1.034749842	5	5	3	4	4	4	4	4	2	34	4	3
1.426915294	5	5	1	2	5	7	2	2	1	71	1	2
0.797659517	3	5	1	4	4	1	2	2	2	28	5	3
0.536543004	4	4	1	5	4	5	98	98	1	37	1	2
1.21346546	5	6	3	2	5	1	6	6	1	49	1	1
0.570414614	5	7	4	4	4	4	4	4	1	43	2	4
1.28718885	7	7	3	5	6	6	7	6	2	50	4	5
2.645260619	4	4	4	4	6	4	5	4	2	33	1	2
2.492664125	7	7	1	7	7	4	4	4	1	61	1	2
0.274826642	6	5	3	5	5	5	5	2	2	34	2	5
0.344658951	6	5	1	4	6	1	1	1	2	34	3	5
0.902797435	5	5	1	4	5	1	2	2	2	55	1	5
0.240360003	7	7	1	4	4	2	4	3	2	42	1	3
1.832603541	5	4	4	4	4	5	4	4	1	22	4	3
2.951412892	5	6	2	6	6	7	6	6	1	28	1	2
0.364897026	5	5	1	6	7	1	1	1	1	23	1	3
1.146850813	5	6	3	2	6	2	3	3	2	61	1	2
0.243361719	4	4	4	4	4	6	3	2	1	59	4	3
0.577843576	6	7	1	5	5	6	7	7	1	78	1	2
0.333591212	4	4	6	5	6	4	4	4	2	67	1	3
0.543558298	5	7	1	4	4	1	4	4	2	33	1	3
0.095288588	6	6	1	1	4	4	2	1	2	30	4	3
0.730303972	5	3	3	7	4	7	4	4	2	71	4	3
0.382953431	7	7	1	7	5	3	3	3	2	30	1	4
1.196154409	7	7	3	7	7	4	1	1	1	68	2	3
0.56370934	5	5	98	5	6	6	5	5	2	44	1	3
0.171246382	2	6	2	4	6	5	4	4	2	79	1	3
2.232309407	7	6	4	1	1	1	1	1	1	59	1	3
0.540823487	2	3	3	2	3	7	4	4	1	55	1	1
0.131590448	4	3	3	7	4	7	4	4	1	50	4	3
0.334205877	7	7	4	1	4	1	5	5	1	27	3	3
0.936969104	5	5	2	4	4	6	3	3	2	71	1	2
0.20219583	3	3	1	3	3	7	6	7	2	83	1	3
1.376420271	5	5	3	4	4	5	4	4	1	56	1	4
1.70269325	4	4	7	5	7	7	6	6	2	33	4	3
0.526422227	6	7	1	6	4	3	4	4	1	21	3	1
1.843702444	5	6	1	1	4	5	4	4	2	68	1	2
1.408216723	6	3	3	2	5	6	4	5	1	69	2	3
0.986934883	2	6	7	4	3	5	7	5	2	38	4	3
0.059646028	6	6	6	6	6	6	5	4	2	31	4	2
0.406242669	5	7	2	5	7	7	7	7	2	67	1	3
1.108039848	4	4	4	4	4	4	3	3	1	31	4	3
1.13578988	6	5	2	4	5	2	4	4	1	31	1	4
0.463978229	3	5	7	4	4	7	6	6	1	44	1	3
1.079719604	1	1	1	3	1	7	4	4	2	61	1	3
0.18410562	7	7	4	4	6	7	4	4	1	47	2	3
0.620209232	7	7	1	4	4	1	3	1	1	39	1	4
1.72872342	4	5	4	4	5	7	2	2	2	46	2	3
0.056255362	1	1	5	7	5	5	3	3	2	37	4	5
2.385762317	6	7	1	7	1	1	4	1	1	45	1	4
0.816053883	4	4	1	4	5	4	4	3	2	34	6	4
0.573157	5	6	1	5	6	6	7	7	1	58	4	3
0.978544242	5	6	7	5	5	5	5	4	2	24	2	3
1.323677894	4	5	1	4	1	6	7	3	1	51	1	5
0.734652229	4	4	4	4	4	1	98	98	1	40	1	2
0.816945672	3	4	6	3	6	6	7	3	1	51	4	2
0.626015494	7	7	1	1	6	4	4	4	1	71	1	3
1.927385573	7	7	1	4	1	1	3	3	2	47	4	3
0.308978402	7	7	1	1	1	1	1	1	2	30	1	4
1.549019699	7	4	1	1	1	1	4	4	1	39	1	3
0.658075751	5	3	5	3	7	3	3	4	2	21	2	2
1.680902264	5	6	1	4	7	4	4	3	2	41	1	4
0.764981385	4	4	5	98	7	7	3	3	1	45	1	3
0.285503339	4	4	4	4	1	1	5	5	1	48	1	5
0.651102523	6	5	1	4	5	3	4	4	2	60	1	3
0.617809187	6	5	2	4	4	1	4	3	1	71	4	4
0.358033379	6	5	7	7	1	1	1	1	1	63	1	3
0.578472461	5	7	3	4	5	2	4	3	1	30	1	4
0.97684802	4	5	6	7	7	7	5	5	1	42	6	5
1.732732239	1	1	7	7	5	7	5	6	2	20	1	3
0.432624116	7	7	7	4	1	1	2	2	1	41	2	4
0.639102455	4	5	2	6	5	4	4	2	2	37	1	4
0.632133376	7	6	1	4	4	1	3	4	1	33	1	3
0.744756009	4	4	4	4	4	4	4	4	1	45	1	3
3.09791359	5	6	4	4	7	4	4	2	2	21	2	2
3.384026167	5	5	4	5	5	7	2	2	2	29	1	2
1.903172167	7	7	1	7	7	7	4	6	2	60	1	5
1.339611705	5	7	4	3	4	4	4	4	2	55	4	3
0.436398465	6	4	4	4	6	1	4	4	1	60	1	4
0.406459495	5	4	2	5	6	5	6	6	1	28	1	3
1.019630322	5	5	3	5	6	5	4	4	2	69	1	4
0.636484009	7	7	4	5	4	6	5	5	1	45	4	3
0.687109436	4	7	1	1	4	1	2	2	1	35	3	3
0.667867901	3	3	4	4	5	7	7	7	1	48	1	3
0.401655435	3	4	4	5	4	7	7	4	2	73	1	2
0.822867372	6	6	1	6	7	5	4	3	2	84	1	4
0.127225077	6	6	2	7	5	1	3	2	1	30	2	4
1.859739944	4	4	1	3	4	1	3	2	1	18	4	1
1.363967419	4	4	4	5	5	5	7	7	2	73	4	3
0.204047893	6	5	4	4	6	7	7	6	1	69	1	4
0.76433683	2	2	2	6	4	7	6	6	2	85	1	3
1.755768333	5	5	1	1	5	2	4	4	2	59	1	2
0.994340518	7	7	4	4	7	4	98	98	2	66	1	3
1.64692188	5	6	1	1	1	1	6	6	1	35	1	2
0.615450854	7	7	1	4	4	1	4	4	1	73	1	3
1.450252238	7	7	1	4	6	4	5	5	2	44	1	3
0.531886831	6	6	4	6	3	7	5	5	2	83	1	2
0.247667237	5	5	1	7	4	1	4	4	2	51	1	3
0.795874948	5	2	1	3	4	7	7	7	2	52	1	3
0.103671557	5	5	1	6	2	4	3	3	1	44	4	2
1.598126822	7	7	4	4	4	5	4	4	1	43	1	5
0.944058986	7	5	1	5	7	4	3	3	1	18	1	1
1.330064325	4	4	4	4	4	1	4	4	1	26	1	2
1.779957536	4	4	1	4	4	6	6	6	1	37	1	5
1.480695226	7	4	1	7	7	7	6	1	1	58	1	5
1.32101039	6	5	1	4	7	6	6	6	1	52	1	4
0.573985503	5	5	3	5	5	3	4	4	1	27	1	3
0.570605068	7	7	2	7	7	7	4	3	2	80	1	4
2.995713298	4	4	4	4	4	7	7	7	2	77	1	2
0.481543544	7	7	1	1	4	1	5	4	1	74	1	3
1.340647573	6	6	1	4	3	4	4	4	2	38	2	2
0.424681222	6	6	1	4	4	4	4	3	1	39	5	3
2.843576488	4	5	4	5	5	4	4	4	2	55	2	3
1.133585174	7	7	1	3	1	1	1	1	1	77	1	5
0.5505264	5	5	1	4	4	2	4	4	2	61	1	3
0.25456326	4	3	4	4	4	6	7	7	1	65	1	3
0.481801322	5	5	6	5	4	5	2	2	2	62	2	3
0.602039051	4	3	4	6	5	5	5	5	1	20	1	3
1.515704404	5	7	1	4	4	1	4	4	2	26	4	2
2.132719952	3	3	7	7	3	6	4	4	2	44	6	5
0.481217348	6	5	6	5	5	4	1	1	1	54	2	3
0.287328993	6	6	4	7	7	7	7	7	1	53	1	3
0.930698304	5	7	1	7	7	1	2	2	2	39	1	4
0.880310739	5	5	1	5	5	4	5	5	1	75	1	4
0.778631497	1	1	1	1	1	4	4	4	1	24	1	3
2.14884632	5	6	1	4	4	1	3	1	1	37	1	4
0.826801071	6	6	1	2	2	1	4	1	1	70	1	3
1.030301014	4	4	4	1	4	7	4	4	2	67	4	2
4.205862891	4	1	4	1	5	5	6	4	2	58	1	2
0.90412018	4	4	4	4	4	4	1	1	1	39	2	2
0.230363064	7	7	1	1	1	1	5	1	1	57	1	3
0.793492458	3	3	1	1	2	2	6	6	2	48	1	5
1.805120314	3	4	4	4	4	6	4	4	1	71	1	1
1.633422159	6	4	1	4	4	1	1	1	2	31	6	5
0.756099126	4	5	7	7	6	4	4	2	2	45	4	2
0.533367646	5	6	1	1	5	4	4	4	2	41	1	4
4.143347658	5	6	1	1	1	1	3	2	2	43	1	2
0.99353442	7	5	4	6	7	4	98	3	2	81	1	3
0.507887077	3	3	1	1	1	4	4	4	1	38	1	3
1.002793275	4	4	4	4	4	7	3	3	2	47	1	3
0.310009028	5	6	1	1	6	4	2	2	2	65	1	2
0.898337299	7	7	1	7	7	7	4	4	2	45	2	2
0.481692083	6	6	4	7	5	7	4	6	2	73	1	3
1.478760662	5	5	1	3	5	3	2	2	2	44	4	4
0.919445394	4	5	4	4	2	7	4	4	2	71	1	2
0.587554778	5	5	2	6	6	7	6	6	2	55	1	3
4.160018471	3	4	5	3	1	6	6	6	1	62	1	2
0.543303393	5	5	4	4	5	2	6	6	1	67	1	3
1.578356935	5	6	4	6	6	6	3	3	2	73	1	2
0.797651531	3	4	3	3	2	5	4	5	1	33	4	4
0.81624191	7	7	1	6	7	7	5	4	1	29	4	4
1.3098932	5	5	1	4	5	4	3	5	2	22	1	4
0.415029777	4	4	4	4	4	4	2	2	2	59	1	3
4.028379491	5	6	3	5	4	7	5	6	1	22	2	2
0.999440228	5	5	5	7	7	7	4	4	1	37	1	5
1.073091271	4	3	3	4	3	3	3	4	1	58	4	2
3.037029863	6	6	1	6	7	4	4	4	1	56	1	2
0.275553487	6	6	2	5	6	5	2	2	1	73	1	4
2.621145502	3	4	4	3	3	4	6	6	1	42	1	2
0.187627634	6	6	1	1	4	4	4	4	2	71	1	3
0.540109581	6	7	1	7	7	1	4	4	2	28	4	3
1.153152016	6	6	1	1	6	1	3	6	1	23	1	1
0.3038858	2	3	5	3	3	7	7	5	2	72	4	3
0.873884652	2	2	2	4	4	1	4	7	2	40	4	3
0.487381788	7	7	4	7	7	1	7	1	1	69	1	3
2.845623359	6	6	98	7	5	7	2	1	2	78	4	5
0.7786962	5	6	1	6	5	6	3	2	2	74	1	4
0.655624165	5	5	4	4	4	3	5	3	2	23	1	4
1.726663291	7	3	1	4	4	1	1	1	2	45	4	3
0.642579082	5	5	4	4	4	1	4	4	2	24	1	3
0.6569065	6	5	1	1	4	1	4	3	2	43	1	3
1.082205286	6	7	1	4	4	1	5	5	2	29	4	3
0.856785816	7	4	4	4	4	1	4	4	1	29	1	4
1.440582879	5	5	4	5	4	5	5	5	2	65	1	4
0.193810585	6	4	1	4	4	3	4	4	1	80	1	3
0.331619767	6	7	1	7	7	4	5	6	1	46	4	3
0.796593956	5	5	2	5	5	2	5	5	1	22	4	3
2.446414734	6	4	98	6	4	1	4	4	2	38	1	2
0.1923701	6	6	1	4	4	1	3	4	1	29	4	3
0.246401242	6	5	3	4	4	7	7	7	2	61	1	3
0.441460373	6	7	4	7	7	7	5	5	2	30	1	3
0.548815735	5	6	2	4	5	7	4	4	1	65	1	3
0.145063898	5	5	3	4	5	5	3	3	1	73	4	3
0.593142774	4	4	1	4	4	1	3	1	1	70	1	3
2.562363281	5	5	4	4	4	4	3	4	2	36	1	1
1.126879676	5	5	1	4	4	1	4	4	1	57	1	2
0.973974527	3	5	4	4	4	98	98	98	2	42	4	3
1.246975946	6	6	1	4	4	2	2	2	2	35	1	4
0.096824483	7	7	1	4	7	5	5	3	1	61	4	3
0.535919034	5	4	4	1	5	1	7	7	1	75	1	3
1.269171215	3	5	4	7	7	4	5	3	2	27	1	5
0.603807356	6	6	2	4	5	4	6	5	1	70	4	3
0.579351796	6	4	4	4	5	6	6	6	2	75	1	3
3.465031273	7	7	2	7	1	5	2	2	2	84	1	2
0.665394208	4	4	1	5	5	3	5	4	2	67	1	3
1.233131388	6	5	1	4	4	1	3	3	2	25	1	4
0.374153085	6	4	4	4	4	4	4	4	1	81	1	3
0.534962153	7	7	1	7	7	7	1	2	1	68	1	3
3.07149132	4	5	1	7	4	1	1	1	2	25	1	2
0.631964308	1	1	1	1	1	4	4	4	2	19	5	1
1.486871861	4	6	2	4	6	5	7	7	1	66	1	2
0.319125117	6	6	2	1	1	3	3	3	1	67	1	4
0.161460282	1	1	1	1	1	1	1	4	2	53	2	2
2.115180556	4	5	4	4	5	4	4	4	2	47	2	5
2.267198102	4	5	2	4	4	6	4	4	2	72	1	2
0.050111304	4	3	3	3	2	3	2	3	2	46	2	3
0.599973454	7	7	1	1	1	1	1	1	1	39	4	4
4.929604161	2	2	3	2	2	3	3	2	1	22	4	1
0.898746469	5	5	4	7	7	6	4	4	1	58	1	2
0.52341893	5	5	4	1	4	1	4	5	2	71	1	2
3.282737847	6	7	1	4	3	4	1	1	2	45	4	4
0.663069173	4	4	4	4	5	4	4	6	2	45	1	4
0.46676373	7	7	1	7	7	6	1	1	1	63	1	5
0.757876859	6	5	1	4	4	7	7	7	2	41	1	3
1.479857833	4	4	4	5	5	7	5	5	2	29	1	5
0.303392548	5	6	1	5	6	6	3	3	2	71	1	5
0.945456429	5	4	4	7	7	7	4	4	2	38	1	3
0.567935623	4	5	4	4	6	3	2	2	2	25	4	4
0.346059285	7	7	6	1	7	3	4	1	2	31	2	3
0.28867475	4	5	2	4	5	7	6	6	1	55	1	3
1.278684117	4	5	4	7	5	7	5	5	2	59	1	3
0.237937607	4	5	1	1	5	1	3	3	2	69	1	4
0.682962032	5	5	1	4	4	2	1	1	2	61	1	5
0.649427433	4	7	1	4	7	7	4	4	2	67	1	3
5.930260836	7	7	1	7	7	5	2	2	1	76	6	5
1.620088264	3	5	1	4	4	1	6	5	1	50	1	4
2.494865108	7	7	5	6	7	7	2	2	2	57	2	3
1.120687055	4	4	4	4	7	4	4	4	2	49	4	3
2.507048797	3	3	3	6	1	7	2	4	2	21	2	2
1.742029369	5	7	7	7	7	4	4	6	2	28	2	4
3.32778006	5	7	3	4	4	3	5	5	2	57	1	2
0.941818893	6	6	2	5	6	4	3	2	2	91	1	2
3.396829019	5	5	4	5	4	7	7	7	1	43	6	5
0.432015249	6	6	1	6	4	2	2	2	1	60	1	4
2.993238853	4	5	1	2	6	4	4	4	2	76	1	2
0.059001473	5	6	1	1	1	3	2	2	2	36	4	3
0.250045816	4	4	1	7	3	5	4	2	2	58	1	3
0.308687503	6	4	1	1	1	1	4	4	1	28	4	3
0.343672272	6	7	1	98	4	1	4	1	1	36	1	4
0.139183691	7	7	1	1	4	7	3	3	2	70	4	3
0.228124781	6	6	1	7	7	1	2	1	1	36	1	3
0.350356478	6	4	1	4	7	3	5	4	1	34	1	3
1.287520383	5	5	5	5	4	5	7	98	2	64	1	4
0.360193414	4	4	4	4	4	7	4	4	2	63	1	3
1.863627911	4	4	4	4	4	4	3	3	2	27	4	3
0.719951362	6	5	1	4	4	7	7	7	1	66	1	2
0.271268758	4	4	1	1	1	1	4	4	2	44	1	5
0.793219518	7	7	1	4	7	5	6	3	2	55	1	5
2.09362202	4	4	4	4	4	4	4	5	2	33	4	3
0.331273777	6	6	1	4	1	1	4	5	1	57	4	3
0.523921883	6	7	1	2	6	4	6	6	2	55	1	3
1.291703355	5	5	4	4	5	6	7	7	2	61	1	4
2.114563411	4	6	1	1	5	3	4	3	2	53	6	5
0.375587	6	6	1	6	5	4	4	3	2	75	1	5
1.100277552	7	7	4	7	7	7	7	7	1	75	1	2
0.528223064	5	6	1	3	6	2	5	6	2	33	1	3
0.531275018	5	4	4	3	6	6	7	5	2	32	2	4
2.457948243	7	7	1	4	4	1	4	4	2	46	1	2
1.900753535	3	3	5	5	5	7	7	1	2	63	1	2
0.42394675	5	5	1	1	6	7	6	1	2	69	1	3
0.416795112	6	7	1	1	4	4	4	4	2	65	2	3
3.26675184	4	4	7	4	1	7	5	5	2	77	4	2
1.220709456	7	7	1	4	1	1	2	2	1	42	1	4
1.022941206	5	6	1	7	7	7	5	6	2	24	1	3
0.998389844	5	5	6	4	5	2	4	4	2	34	4	3
0.917088965	6	7	1	2	3	7	6	6	2	78	1	3
1.669448713	4	5	1	4	4	4	7	6	1	88	1	2
0.358210831	6	6	2	7	7	7	3	3	1	58	1	5
0.482486881	6	5	3	3	3	5	4	4	2	51	1	3
0.203511863	4	5	1	1	3	1	4	4	1	31	1	3
0.40102272	7	7	1	4	7	4	5	3	2	37	1	3
2.372840113	7	7	1	6	7	6	1	1	1	61	1	4
0.730709546	7	7	1	1	1	1	2	2	1	58	4	3
1.345767	4	5	4	4	4	4	4	4	1	53	4	4
0.90388702	4	4	4	5	5	4	4	1	1	34	5	1
0.271897902	4	3	4	4	4	5	2	2	2	41	1	3
0.019265931	6	6	3	5	4	7	4	4	2	41	4	3
1.927155728	3	3	2	2	2	4	4	4	1	33	1	2
0.649290875	98	98	3	3	1	5	6	6	2	56	4	3
0.709141988	4	3	2	5	5	1	5	6	1	36	1	5
0.684727481	7	6	1	1	1	1	1	1	1	55	1	3
0.371217186	4	4	4	4	4	4	3	4	1	55	2	3
1.079798681	5	5	1	4	4	1	2	2	1	27	1	3
0.471118512	4	4	5	7	5	4	4	5	2	40	4	2
0.441611426	7	6	2	7	7	6	4	4	2	50	4	2
0.285726918	7	7	4	4	4	1	4	2	1	64	1	3
0.787806052	7	7	1	5	7	4	1	1	2	85	1	2
2.192504005	5	5	4	4	6	5	4	2	2	52	1	5
0.209604256	5	5	1	5	5	5	4	4	2	38	1	3
1.54809127	7	7	1	1	1	1	2	1	2	61	1	5
0.39169172	5	5	2	5	6	5	6	5	1	66	1	5
0.325070869	5	5	4	4	4	4	3	4	2	27	2	3
3.526836375	6	6	2	4	3	5	5	3	1	40	6	5
1.277506252	2	2	2	7	7	7	4	4	2	43	6	5
0.822036809	5	5	4	5	4	7	6	6	2	72	1	3
0.770211662	7	7	2	5	6	2	4	4	2	32	6	5
2.397200907	5	4	1	1	1	1	3	3	1	36	6	5
3.468251161	4	4	4	6	5	1	4	4	2	62	4	2
0.551951793	6	5	2	4	5	5	4	2	1	63	2	3
0.26933825	5	5	1	2	4	1	5	5	1	32	2	4
1.945333381	3	4	1	5	4	1	4	3	2	59	1	3
0.938964632	5	5	2	5	5	6	5	5	2	67	1	5
1.411954407	6	6	4	4	4	7	3	3	1	78	1	3
0.8475795	6	7	3	4	7	7	2	1	1	62	2	4
0.668048075	4	7	4	5	6	6	6	6	2	53	3	3
0.545020558	6	5	1	1	4	2	1	1	1	44	1	4
0.491363896	7	7	1	1	6	4	6	5	1	67	1	5
0.538824632	5	5	7	5	5	6	5	5	1	73	1	3
0.193925346	5	5	1	4	4	6	3	3	2	74	5	3
1.970708764	4	4	4	4	4	4	4	98	2	20	1	1
0.374197671	7	7	1	6	6	4	4	3	2	31	5	3
0.097242114	7	7	1	1	1	1	1	1	1	61	1	3
1.259404746	4	7	1	7	7	7	4	4	2	69	2	3
2.337278016	6	5	4	6	6	4	4	4	2	21	5	1
0.364300818	4	5	4	5	5	6	4	5	2	77	1	3
0.387814122	5	6	5	6	6	5	5	5	1	49	1	3
0.370236022	4	4	4	4	5	7	4	4	1	68	1	3
0.249546196	98	98	98	98	98	1	4	4	2	32	1	3
0.383959653	4	4	4	4	2	4	3	4	2	28	4	2
2.472222875	4	4	5	4	4	5	5	5	2	20	4	2
0.623541095	4	3	4	4	4	2	4	4	2	54	1	2
0.647221927	4	5	1	4	5	1	5	3	1	32	1	4
0.585862878	5	7	4	3	5	7	1	1	2	67	2	3
4.094032621	5	7	4	4	4	3	4	4	1	42	4	2
0.488494282	7	7	1	4	4	1	4	4	1	41	1	3
1.596577014	5	6	4	4	4	7	6	4	2	63	1	2
1.082403367	6	5	2	5	6	7	4	4	1	41	4	3
0.224982103	5	6	2	2	6	5	2	2	2	48	1	3
1.593365275	7	7	1	1	1	1	3	2	2	27	6	4
0.954424921	4	4	4	5	5	7	6	5	2	67	1	3
1.685818996	4	4	4	7	7	4	4	4	2	29	1	2
0.097492077	4	4	4	7	4	7	4	3	2	22	4	3
1.012714776	5	7	2	5	7	6	6	6	1	46	1	3
1.774671671	5	4	7	6	5	7	5	5	1	37	1	2
0.307885643	5	4	4	6	7	6	4	4	1	47	4	4
1.148098526	4	6	1	6	7	6	4	5	1	86	1	5
0.755690455	6	6	4	4	2	1	5	2	1	61	1	2
1.780965803	7	6	1	4	7	3	6	1	1	37	2	2
0.212098024	4	5	3	4	4	4	4	4	1	27	2	4
0.457268609	6	7	4	7	6	4	4	4	1	71	1	2
0.215584433	5	5	4	1	4	1	4	4	1	79	1	3
3.045893007	4	4	4	6	4	4	6	5	2	69	4	5
1.011468817	6	6	4	4	4	4	5	5	1	65	1	3
1.875489202	4	4	7	4	4	4	5	5	1	20	4	1
0.389200537	4	5	4	4	4	6	4	4	2	69	1	3
1.615052994	5	5	2	4	2	2	5	2	1	32	1	5
1.051187946	7	7	7	5	5	7	4	4	2	45	2	4
0.244555867	5	5	1	1	6	1	7	6	1	76	1	3
0.5842207	7	7	1	7	7	7	4	4	2	36	1	3
0.283125811	5	4	1	4	1	6	4	4	2	77	1	3
0.951888707	5	3	1	4	4	1	4	4	1	38	1	2
0.425907251	5	6	1	1	4	1	7	4	1	39	1	3
0.411148989	3	6	1	1	1	5	7	7	1	44	4	3
1.78243179	5	2	1	1	5	1	4	4	2	58	1	1
0.170716146	1	5	5	4	7	4	4	4	1	46	2	3
1.495823197	6	6	6	7	6	7	3	3	1	49	2	4
0.253877361	5	6	1	5	5	5	5	3	2	33	1	4
1.853982834	5	6	3	6	5	7	7	7	1	19	1	1
0.788204261	5	6	4	4	4	4	4	4	1	27	6	3
0.304162812	7	6	4	4	4	4	3	3	1	39	4	3
0.154633634	4	3	4	5	4	5	6	6	1	75	1	3
0.076786685	5	5	4	4	4	3	3	3	1	38	4	2
1.161981601	5	7	1	5	5	4	4	3	1	66	1	4
0.044448038	5	7	1	4	6	7	3	4	2	36	4	5
0.897923829	4	4	1	4	4	1	7	7	1	20	4	3
0.151174681	4	5	4	5	6	7	7	7	1	61	1	3
0.055823406	5	6	1	7	7	6	2	2	1	42	1	5
0.385774293	5	7	4	6	7	7	4	3	2	75	1	5
0.685747383	7	7	1	7	4	4	4	3	1	73	1	4
0.375312777	7	7	1	4	4	4	1	1	2	25	4	3
1.801778145	4	5	3	3	1	4	4	4	1	61	2	2
0.431258254	5	5	1	4	3	1	1	1	2	77	1	4
0.7583728	4	4	5	6	4	7	6	6	2	65	1	3
0.814199842	5	6	7	5	5	7	6	7	2	28	4	2
0.572161406	5	6	1	6	4	5	2	2	2	67	1	5
1.354373618	5	5	4	4	5	4	3	4	2	36	1	4
0.400575481	1	1	6	4	4	4	3	5	2	34	5	3
0.545970161	5	4	2	4	6	4	4	4	2	69	1	2
1.913094584	6	6	4	5	4	4	2	3	1	67	4	3
0.904667086	4	2	4	4	4	5	4	4	2	42	1	2
0.753569986	7	7	1	4	7	7	6	2	1	47	1	5
0.233533483	7	6	7	6	5	6	5	4	1	47	2	3
0.608252397	3	3	2	3	3	7	4	4	2	42	1	3
1.481043221	7	7	1	1	1	1	2	1	1	74	3	5
0.502983575	5	5	1	4	4	1	1	1	2	41	1	4
0.700945608	4	4	1	4	4	4	4	2	1	42	4	1
2.099663518	4	4	4	4	4	7	4	5	2	67	1	2
0.389151671	4	2	3	6	5	7	4	4	2	61	4	3
0.825978475	7	5	1	1	1	1	4	2	1	43	1	5
0.615875016	6	7	4	6	6	7	6	6	2	57	2	3
0.494942433	4	4	4	4	4	4	4	4	2	43	1	3
0.242971547	4	5	7	1	7	7	6	7	1	68	1	3
0.380919248	7	7	2	7	7	7	5	4	1	23	5	3
0.416888119	7	7	1	1	1	1	5	3	1	63	1	3
0.918995201	1	1	1	1	4	1	6	6	1	66	1	2
1.402593861	5	6	1	7	4	1	5	5	2	55	1	4
5.522715913	3	6	2	1	1	1	4	4	2	31	1	2
3.247366442	7	7	1	7	7	1	1	1	1	66	1	2
0.155083369	4	4	1	98	98	5	1	7	2	78	1	3
0.453688589	6	7	1	5	4	2	3	1	1	26	1	3
0.510821178	4	5	1	1	4	1	4	3	1	25	4	3
0.347633025	5	5	4	4	5	4	3	2	2	72	1	3
0.247872606	7	7	1	4	7	2	4	4	1	62	1	4
0.662015	6	7	4	7	7	7	6	6	1	80	2	5
0.445792119	6	5	1	4	4	4	3	3	1	87	1	4
0.025998163	4	5	2	7	5	4	1	2	1	41	4	5
0.359388521	5	5	3	5	3	2	4	4	1	49	4	3
0.130453509	6	6	1	1	1	1	4	4	1	53	4	3
0.08400136	6	5	3	3	5	4	4	4	1	62	4	3
0.536947668	5	5	1	4	4	1	4	4	2	50	1	5
0.719863502	4	4	1	4	5	3	5	5	2	45	1	3
0.226192246	4	5	5	4	4	5	5	5	1	75	1	4
0.98275448	5	5	4	5	5	4	7	7	1	32	1	2
0.499150679	5	3	2	3	2	2	2	4	1	31	6	5
1.5618145	4	4	1	7	7	5	1	1	1	25	1	5
1.536975228	4	4	4	4	4	6	6	6	2	73	1	4
1.888823182	5	5	2	6	6	7	6	6	1	57	1	2
0.119492089	5	5	1	4	4	1	3	3	1	45	1	4
0.393786955	5	5	1	3	5	5	5	5	1	42	4	4
1.08152437	6	6	2	6	6	4	4	4	1	61	2	3
0.472810143	5	5	4	2	4	4	3	3	1	63	1	3
0.930042339	6	7	1	1	1	1	1	1	1	22	4	3
0.510419433	5	5	1	6	7	7	5	5	2	23	1	3
0.241553896	5	6	1	4	4	2	1	1	2	66	1	3
0.824795789	5	5	6	6	5	7	6	6	2	65	1	4
0.488731229	5	6	4	5	4	7	3	4	2	34	4	5
2.584697893	5	5	2	5	5	4	3	2	1	75	1	4
0.31863987	4	4	4	5	5	7	7	7	2	68	1	3
0.360641756	7	7	5	4	5	5	4	4	2	79	1	3
1.730084465	5	5	5	5	7	3	4	4	1	91	4	2
0.436467665	6	5	4	6	6	6	4	2	1	40	1	5
